# Supplementary material for: The Establishment of Artificial RNA Cascade Circuits for Gene Regulation Based on Doxycycline-Induced Pre-mRNA Alternative Splicing
Source: Int J Mol Sci. 2025 Jan 29;26(3):1163. doi: 10.3390/ijms26031163 (PMC11817826; doi:10.3390/ijms26031163)
Supplement: Supplementary file 1 [file ijms-26-01163-s001.zip]

Archive with 1 entries (1 files):
- ijms-3403431-supplementary.pdf
